# Supplementary material for: Evaluation of cytological diagnostic accuracy for canine splenic neoplasms: An investigation in 78 cases using STARD guidelines
Source: PLoS One. 2019 Nov 7;14(11):e0224945. doi: 10.1371/journal.pone.0224945 (PMC6837434; doi:10.1371/journal.pone.0224945)
Supplement: S1 Table — Neoplastic subcategory and level of agreement are provided when applicable. Dogs from which more than one sample was obtained are marked with (*). The age of dogs is reported in years, if not otherwise specified. Abbreviations: B, biopsy; BSTT, benign soft tissue tumor including angioma; CA, complete agreement; CARC, carcinoma; DA, disagreement; EMH, extramedullary hematopoiesis; F, female; FN, false negative; FNA, fine needle aspirate; FP, false positive; HES, angiosarcoma; HS, histiocytic neoplasm (including hemophagocytic syndrome); LYM, lymphoma; M, male; MCT, mast cell tumor (MCT); mm, months; MNNOS, malignant neoplasm not otherwise specified; N, necropsy; NF, neutered female; NM, neutered male; NPL, neoplastic; NON-NPL, non-neoplastic; NOS, not otherwise specified; n/a, not applicable; n/d, not determined; ORCT, other round cell tumor; PA, partial agreement; RLH, reactive lymphoid hyperplasia; SC, scraping; STS, soft tissue sarcoma other than angiosarcoma; TN, true negative; TP, true positive; 2OP, second opion case. (XLSX) [file pone.0224945.s001.xlsx]

## Sheet: S1 Table
S1 Table. Cytological and corresponding histological diagnosis for each case included in the statistical analysis, with correlation category and lesion distribution pattern.
Case ID	Cytological diagnosis	Neoplasti VS Non-neoplastic	Neoplastic subcategory	Histological diagnosis	Neoplasti VS Non-neoplastic	Neoplastic subcategory	Correlation category	Level of agreement	Distribution pattern	Cyto sampling technique	Histo sampling technique	Breed	Sex	Age
1	Angiosarcoma	NPL	HES	Angiosarcoma	NPL	HES	TP	CA	Nodular	Imprint	B	Boxer	M	9
2	Sarcoma NOS	NPL	STS	Angiosarcoma	NPL	HES	TP	PA	Nodular	Imprint	B	Cocker	M	11
3	Angiosarcoma	NPL	HES	Angiosarcoma	NPL	HES	TP	PA	Nodular	Imprint	B	English Setter	F	9
4	Angiosarcoma	NPL	HES	Angiosarcoma	NPL	HES	TP	CA	Nodular	Imprint	N	German Shepherd	F	8
5	Angiosarcoma	NPL	HES	Angiosarcoma	NPL	HES	TP	CA	Diffuse	FNA (Echo)	N	German Shepherd	NM	6
6	Angiosarcoma	NPL	HES	Angiosarcoma	NPL	HES	TP	CA	Nodular	Imprint	N	German Shepherd	F	10
7	Angiosarcoma	NPL	HES	Angiosarcoma	NPL	HES	TP	CA	Diffuse	SC	B	German Shepherd	M	14
8	Angiosarcoma	NPL	HES	Angiosarcoma	NPL	HES	TP	CA	Nodular	Imprint	B	German Shepherd	M	9
9	Angiosarcoma	NPL	HES	Angiosarcoma	NPL	HES	TP	CA	Nodular	Imprint	B	Mongrel	M	12
10	Angiosarcoma	NPL	HES	Angiosarcoma	NPL	HES	TP	CA	Nodular	FNA (Echo)	B	Mongrel	F	10
11	Angiosarcoma	NPL	HES	Angiosarcoma	NPL	HES	TP	CA	Nodular	Imprint	B	Rottweiler	M	6
12	Angiosarcoma	NPL	HES	Angiosarcoma	NPL	HES	TP	CA	Nodular	n/d	B	Mongrel	NF	13
13	Histiocytic sarcoma	NPL	HS	Hemophagocytic histiocytic sarcoma	NPL	HS	TP	CA	Nodular	FNA	B	Bernese Mountain Dog	NF	8
14	Sarcoma NOS	NPL	STS	Histiocytic sarcoma	NPL	HS	TP	PA	Nodular	Imprint	B	Rottweiler	M	8
15	Sarcoma NOS	NPL	STS	HIstiocytic sarcoma	NPL	HS	TP	PA	Nodular	Imprint	B	Schnauzer	F	13
16	Lymphoma	NPL	LYM	Diffuse large cell lymphoma	NPL	LYM	TP	CA	Diffuse	FNA (Echo)	B	Golden Retriever	F	2
17	Lymphoma	NPL	LYM	Diffuse large cell lymphoma	NPL	LYM	TP	CA	Nodular	Imprint	B	Mongrel	NF	11
18	Lymphoma	NPL	LYM	Diffuse large cell lymphoma	NPL	LYM	TP	CA	Diffuse	Imprint	N	Newfoundland Dog	F	9
19	Lymphoma	NPL	LYM	Follicular lymphoma	NPL	LYM	TP	CA	Diffuse	Imprint	N	Poodle	M	5
20	Round cell tumor NOS	NPL	ORCT	Diffuse large cell lymphoma	NPL	LYM	TP	PA	Nodular	n/d	N	Samoiedo	M	10
21	Lymphoma	NPL	LYM	Follicular lymphoma	NPL	LYM	TP	CA	Nodular	Imprint	B	Schnauzer	F	10
22	Lymphoma	NPL	LYM	Mantle cell lymphoma	NPL	LYM	TP	CA	Nodular	FNA (Echo)	B	Golden Retriever*	F	12
23	Round cell tumor NOS	NPL	ORCT	Marginal zone lymphoma	NPL	LYM	TP	PA	Nodular	Imprint	B	Boxer	F	10
24	Mast cell tumor	NPL	MCT	Mast cell tumor	NPL	MCT	TP	CA	Diffuse	Imprint	N	French Bulldog	M	3
25	Mast cell tumor	NPL	MCT	Mast cell tumor	NPL	MCT	TP	CA	Diffuse	Imprint	N	German Shepherd	F	5
26	Mast cell tumor	NPL	MCT	Mast cell tumor	NPL	MCT	TP	CA	Diffuse	FNA (Echo)	N	Mongrel	F	7
27	Mast cell tumor	NPL	MCT	Mast cell tumor	NPL	MCT	TP	CA	Nodular	Imprint + SC	N	Sharpei	M	8
28	Sarcoma NOS	NPL	STS	Stromal sarcoma	NPL	STS	TP	CA	Nodular	Imprint	B	Cocker	M	12
29	Sarcoma NOS	NPL	STS	Liposarcoma	NPL	STS	TP	CA	Nodular	n/d	B	Mongrel	NF	14
30	Angiosarcoma	NPL	HES	Stromal sarcoma	NPL	STS	TP	PA	Nodular	Imprint	B	Mongrel	M	11
31	Angiosarcoma	NPL	HES	Stromal sarcoma	NPL	STS	TP	PA	ND	Imprint	B	Mongrel	NF	14
32	Sarcoma NOS	NPL	STS	Stromal sarcoma	NPL	STS	TP	CA	Nodular	SC	B	Rottweiler	NF	12
33	Malignant undifferentiated neoplasm	NPL	MNNOS	Metastatic adenocarcinoma	NPL	CARC	TP	PA	Nodular	FNA (Echo)	2OP	Dogue de Bordeaux	NM	6
34	Adenocarcinoma	NPL	CARC	Metastatic adenocarcinoma	NPL	CARC	TP	CA	Nodular	FNA (Echo)	2OP	Mongrel	M	12
35	Carcinoma	NPL	CARC	Metastatic adenocarcinoma (mammary)	NPL	CARC	TP	CA	Nodular	Imprint	B	Poodle	NF	15
36	Lymphoma	NPL	LYM	Undifferentiated round cell tumor	NPL	ORCT	TP	PA	Diffuse	Imprint	B	Labrador Retriever	F	12
37	EMH	NON-NPL	n/a	Angiosarcoma	NPL	HES	FN	DA	Nodular	FNA (Echo)	B	Mongrel	NM	16
38	EMH	NON-NPL	n/a	Angiosarcoma	NPL	HES	FN	DA	Nodular	Imprint	B	Mongrel	NF	13
39	EMH	NON-NPL	n/a	Angiosarcoma	NPL	HES	FN	DA	Nodular	FNA (Echo)	B	n/d	n/d	n/d
40	Hemosiderosis	NON-NPL	n/a	Angiosarcoma	NPL	HES	FN	DA	Nodular	Imprint + SC	N	Dogue de Bordeaux	M	9
41	RLH, EMH	NON-NPL	n/a	Angioma	NPL	BSTT	FN	DA	Nodular	FNA (Echo)	B	Mongrel	M	11
42	RLH	NON-NPL	n/a	Angioma	NPL	BSTT	FN	DA	Nodular	FNA (Echo)	B	Mongrel	M	6
43	EMH	NON-NPL	n/a	Angioma	NPL	BSTT	FN	DA	Nodular	Imprint	B	Norfolk Terrier	NF	10
44	EMH	NON-NPL	n/a	Lipoma	NPL	BSTT	FN	DA	Nodular	FNA (Echo)	B	Labrador Retriever	F	9
45	EMH	NON-NPL	n/a	Myelolipoma	NPL	BSTT	FN	DA	Nodular	FNA (Echo)	B	Shizu	M	n/d
46	RLH	NON-NPL	n/a	Histiocytic sarcoma	NPL	HS	FN	DA	Nodular	FNA (Echo)	B	Golden Retriever*	F	12
47	EMH	NON-NPL	n/a	Diffuse small cell lymphoma	NPL	LYM	FN	DA	Diffuse	FNA	B	Beagle	F	7.5
48	RLH	NON-NPL	n/a	Mantle cell lymphoma	NPL	LYM	FN	DA	Nodular	FNA (intra-operatory)	B	Fox Terrier	NF	8
49	RLH	NON-NPL	n/a	Lymphoma NOS	NPL	LYM	FN	DA	Diffuse	Imprint	N	German Shepherd	M	5
50	RLH	NON-NPL	n/a	Lymphoma NOS	NPL	LYM	FN	DA	Nodular	Imprint	N	German Shepherd	M	10
51	RLH	NON-NPL	n/a	Marginal zone lymphoma	NPL	LYM	FN	DA	Nodular	FNA (Echo)	B	German Shepherd	NM	6
52	EMH	NON-NPL	n/a	Diffuse large cell lymphoma	NPL	LYM	FN	DA	Diffuse	FNA (Echo)	B	Irish Setter	NF	10
53	RLH, hemosiderosis	NON-NPL	n/a	Lymphoma NOS	NPL	LYM	FN	DA	Nodular	Imprint	N	Mongrel	F	15
54	RLH	NON-NPL	n/a	Marginal zone lymphoma	NPL	LYM	FN	DA	Nodular	FNA	B	Mongrel	NM	8
55	EMH	NON-NPL	n/a	Stromal sarcoma	NPL	STS	FN	DA	Nodular	FNA (Echo)	B	Beagle	NF	11
56	EMH	NON-NPL	n/a	Leiomyosarcoma	NPL	STS	FN	DA	Nodular	SC	B	German Shepherd	F	12
57	EMH, RLH	NON-NPL	n/a	Marginal hyperplasia of white pulp, multiple haematomas	NON-NPL	n/a	TN	n/a	Nodular	n/d	B	American Staffordshire	M	12
58	Hemosiderosis	NON-NPL	n/a	Follicular atrophy, erythrophagocytosis	NON-NPL	n/a	TN	n/a	Diffuse	Imprint	N	Boxer	NF	8
59	Piroplasmosis	NON-NPL	n/a	Red pulp hyperplasia, erythrophagocytosis, hemosiderosis	NON-NPL	n/a	TN	n/a	Diffuse	Imprint	N	Rottweiler	M	2mm
60	RLH	NON-NPL	n/a	White pulp hyperplasia	NON-NPL	n/a	TN	n/a	Diffuse	FNA	N	Mongrel	M	4mm
61	EMH	NON-NPL	n/a	Follicular atrophy, siderocalcific areas	NON-NPL	n/a	TN	n/a	Diffuse	FNA (Echo)	N	Beagle	NF	7
62	Hemosiderosis, EMH	NON-NPL	n/a	Hyperhaemia, hemosiderosis	NON-NPL	n/a	TN	n/a	Diffuse	Imprint	N	English Setter	M	14
63	RLH	NON-NPL	n/a	Lymphoid nodularr hyperplasia	NON-NPL	n/a	TN	n/a	Nodular	Imprint	N	Mongrel	NF	6
64	EMH, RLH	NON-NPL	n/a	EMH, lymphoid nodular hyperplasia	NON-NPL	n/a	TN	n/a	Nodular	Imprint	N	Dachshund	M	6mm
65	EMH	NON-NPL	n/a	Hemosiderosis, EMH, white pulp atrophy	NON-NPL	n/a	TN	n/a	Nodular	Imprint	N	Mongrel	NM	10
66	Hemosiderosis, EMH	NON-NPL	n/a	Necrosis (infarcts), white pulp atrophy	NON-NPL	n/a	TN	n/a	Nodular	Imprint + SC	N	Yorkshire	M	14
67	RLH, EMH	NON-NPL	n/a	Marginal zone hyperplasia	NON-NPL	n/a	TN	n/a	Nodular	Imprint	B	Labrador Retriever	M	9
68	Reactive mesenchymal cells and macrophages	NON-NPL	n/a	Complex nodular hyperplasia	NON-NPL	n/a	TN	n/a	Nodular	FNA (Echo)	B	Schnauzer	F	13
69	Reactive mesenchymal cells	NON-NPL	n/a	Hematomas, hemosiderosis, tissue repair	NON-NPL	n/a	TN	n/a	Nodular	FNA (CT-guided)	B	Drahthaar	M	9
70	RLH, EMH	NON-NPL	n/a	Hematomas, tissue repair	NON-NPL	n/a	TN	n/a	Nodular	Imprint	B	Mongrel	M	9
71	Necrosis, EMH	NON-NPL	n/a	Hematoma, tissue repair	NON-NPL	n/a	TN	n/a	Nodular	FNA (Echo)	B	German Sheperd	NF	7
72	EMH	NON-NPL	n/a	Hematomas, hemosiderosis and EMH	NON-NPL	n/a	TN	n/a	Nodular	Imprint	2OP	Belgian Sheperd	NF	10
73	EMH	NON-NPL	n/a	EMH, follicular hyperplasia	NON-NPL	n/a	TN	n/a	Nodular	Imprint	B	Italian Corso Dog	M	8
74	Hemosiderosis, EMH	NON-NPL	n/a	Follicular hyperplasia	NON-NPL	n/a	TN	n/a	Nodular	FNA (Echo)	B	Cocker	NF	10
75	EMH, RLH	NON-NPL	n/a	Follicular hyperplasia	NON-NPL	n/a	TN	n/a	Nodular	FNA	B	Mongrel	F	5
76	EMH	NON-NPL	n/a	Necrosis (infarct), EMH	NON-NPL	n/a	TN	n/a	Nodular	Imprint	B	Mongrel	NF	11
77	Hemosiderosis, EMH	NON-NPL	n/a	Hematomas	NON-NPL	n/a	TN	n/a	Nodular	Imprint	N	German Sheperd	F	10
78	Lymphoma	NPL	LYM	Suppurative splenitis with intralesional bacteria (abscess), marginal zone hyperplasia	NON-NPL	n/a	FP	n/a	Nodular	Imprint	B	Mongrel	F	11
Neoplastic subcategory and level of agreement are provided when applicable. Dogs from which more than one sample was obtained are marked with (*). The age of dogs is reported in years, if not otherwise specified. Abbreviations: B, biopsy; BSTT, benign soft tissue tumor including angioma; CA, complete agreement; CARC, carcinoma; DA, disagreement; EMH, extramedullary hematopoiesis; F, female; FN, f…
