# Supplementary material for: Evaluation of cytological diagnostic accuracy for canine splenic neoplasms: An investigation in 78 cases using STARD guidelines
Source: PLoS One. 2019 Nov 7;14(11):e0224945. doi: 10.1371/journal.pone.0224945 (PMC6837434; doi:10.1371/journal.pone.0224945)
Supplement: S2 Table — Neoplastic subcategory is provided when applicable. Abbreviations: B, biopsy; BSTT, benign soft tissue tumor including angioma; CARC, carcinoma; EMH, extramedullary hematopoiesis; F, female; FNA, fine needle aspirate; HES, angiosarcoma; LYM, lymphoma; M, male; N, necropsy; NF, neutered female; NM, neutered male; NPL, neoplastic; NON-NPL, non-neoplastic; n/a, not applicable; STS, soft tissue sarcoma other than angiosarcoma; 2OP, second opinion case. (XLSX) [file pone.0224945.s002.xlsx]

## Sheet: S2 Table
S2 Table. Cytological and corresponding histological diagnosis for each cytologically inconclusive case, with lesion distribution pattern.
Case ID	Cytological diagnosis	Neoplasti VS Non-neoplastic	Neoplastic subcategory	Histological diagnosis	Neoplasti VS Non-neoplastic	Neoplastic subcategory	Correlation category	Level of agreement	Distribution pattern	Cyto sampling technique	Histo sampling technique	Breed	Sex	Age
1	Inconclusive	n/a	n/a	Angiosarcoma	NPL	HES	n/a	n/a	Nodular	FNA	2OP	German Shepherd	M	8
2	Inconclusive	n/a	n/a	Angioma	NPL	BSTT	n/a	n/a	Nodular	Imprint	B	Mongrel	NM	12
3	Inconclusive	n/a	n/a	Histiocytic sarcoma	NPL	HS	n/a	n/a	Nodular	FNA	B	Yorkshire	F	10
4	Inconclusive	n/a	n/a	Marginal zone lymphoma	NPL	LYM	n/a	n/a	Nodular	FNA (Echo)	B	Pomeranian Dog	M	6
5	Inconclusive	n/a	n/a	Mantle cell lymphoma	NPL	LYM	n/a	n/a	Nodular	FNA (CT-guided)	B	Boxer	M	8
6	Inconclusive	n/a	n/a	Mantle cell lymphoma	NPL	LYM	n/a	n/a	Nodular	Imprint	B	Mongrel	NF	8
7	Inconclusive	n/a	n/a	Leyomyosarcoma	NPL	STS	n/a	n/a	Nodular	FNA (Echo)	B	Labrador Retriever	M	10
8	Inconclusive	n/a	n/a	Metastatic carcinoma (prostatic)	NPL	CARC	n/a	n/a	Nodular	Imprint	N	Cocker	NM	12
9	Inconclusive	n/a	n/a	Metastatic adenocarcinoma (pancreatic)	NPL	CARC	n/a	n/a	Nodular	FNA (Echo)	N	Pinscher	F	12
10	Inconclusive	n/a	n/a	Hemosiderosis	NON-NPL	n/a	n/a	n/a	Diffuse	FNA	B	German Sheperd	NF	10
11	Inconclusive	n/a	n/a	Haematomas with hemosiderosis, tissue repair, EMH	NON-NPL	n/a	n/a	n/a	Nodular	FNA (Echo)	B	German Sheperd	M	10
12	Inconclusive	n/a	n/a	Splenic necrosis (torsion, infaction)	NON-NPL	n/a	n/a	n/a	Nodular	Imprint	B	Beagle	M	11
13	Inconclusive	n/a	n/a	Haematomas, hemosiderosis, white pulp atrophy	NON-NPL	n/a	n/a	n/a	Nodular	FNA (Echo)	2OP	Yorkshire	M	7
14	Inconclusive	n/a	n/a	Necrosis (infarcts with arterial thombi), siderocalcific areas	NON-NPL	n/a	n/a	n/a	Nodular	FNA (Echo)	N	Mongrel	NF	7
Neoplastic subcategory is provided when applicable. Abbreviations: B, biopsy; BSTT, benign soft tissue tumor including angioma; CARC, carcinoma; EMH, extramedullary hematopoiesis; F, female; FNA, fine needle aspirate; HES, angiosarcoma; LYM, lymphoma; M, male; N, necropsy; NF, neutered female; NM, neutered male; NPL, neoplastic; NON-NPL, non-neoplastic; n/a, not applicable; STS, soft tissue sarco…
